# Supplementary material for: Inconsistent condom use and its associated factors among female sex workers in African countries: Systematic review and meta-analysis
Source: PLoS One. 2026 Apr 10;21(4):e0346903. doi: 10.1371/journal.pone.0346903 (PMC13068245; doi:10.1371/journal.pone.0346903)
Supplement: S3 File — (XLSX) [file pone.0346903.s005.xlsx]

## Sheet: Prevalence
Data extracted from twenty-four (24) included articles
S/No	Name of Data Extractors	Date of Data Extraction	First Author, publication year	Country	Study Year	Participant	Age±SD	Study design	Study setting	Data collection methods	Partner type	Sample size	Prevalence%	LN of p	Se of P	LB of P	UB of P	Ln LB	Ln UB	SeLnP	Time frame of measurement
1	Mulat Belay & Werkneh Melkie	25/03/2024	Abelson et al, 2019	Cameron	2016	Female sex workers		Cross-sectional	Community based	Structured interview	All	2165	23.5	3.157	0.911246	21.714	25.286	3.07796	3.23025	0.375788	Not specified
2	Mulat Belay & Werkneh Melkie	25/03/2024	Assemahegn et al, 2015	Ethiopia	2012	Female sex workers		Cross-sectional	Community based	Structured interview	Regular paying client	141	76.31	4.3348	3.58067	69.2919	83.3281	4.23833	4.42279	1.71495	Not specified
3	Mulat Belay & Werkneh Melkie	25/03/2024	Bukenya et al, 2013	Uganda	2009	Female sex workers	26±4	Cross-sectional	Institution-based	Checklist and interview	Casual Client	905	40	3.68888	1.62848	36.8082	43.1918	3.60572	3.76565	0.626558	Last month
4	Mulat Belay & Werkneh Melkie	25/03/2024	Chabata et al, 2017	Zimbabwe	2017	Female sex workers		Cross-sectional	Institution-based	Checklist and interview	All	1842	42	3.73767	1.14999	39.746	44.254	3.68251	3.78995	0.441961	Last month
5	Mulat Belay & Werkneh Melkie	25/03/2024	Decker et al, 2016	Cameron	2011	Female sex workers		Cross-sectional	Community based	Structured interview	All	1817	59.2	4.08092	1.15296	56.9402	61.4598	4.042	4.11838	0.464146	Last month
6	Mulat Belay & Werkneh Melkie	25/03/2024	Duff et al, 2018	Uganda	2012	Female sex workers		Cross-sectional	Community based	Structured interview	Regular non paying client	400	84.5	4.43675	1.80952	80.9533	88.0467	4.39387	4.47787	1.02955	Last month
7	Mulat Belay & Werkneh Melkie	25/03/2024	Gallo et al, 2011	Kenya	2005	Female sex workers		Cross-sectional	Community based	Structured interview	Regular paying client	140	64	4.15888	4.05674	56.0488	71.9512	4.02622	4.27599	1.68733	Last two weeks
8	Mulat Belay & Werkneh Melkie	25/03/2024	Grosso et al, 2015	Gambia	2011	Female sex workers		Cross-sectional	Institution-based	Checklist and interview	All	248	67.3	4.20916	2.9789	61.4614	73.1386	4.11841	4.29236	1.27507	Last six month
9	Mulat Belay & Werkneh Melkie	25/03/2024	Josephine Aho et al, 2013	Guinea	2006	Female sex workers	27.1 (±6.1)	Cross-sectional	Community based	Structured interview	Regular non paying client	223	80.4	4.38701	2.6583	75.1897	85.6103	4.32001	4.44981	1.37148	Last three month
10	Mulat Belay & Werkneh Melkie	25/03/2024	Kassie et al, 2008	Ethiopia	2005	Female sex workers		Cross-sectional	Community based	Structured interview	Regular non paying client	1398	70	4.2485	1.22562	67.5978	72.4022	4.21358	4.28224	0.539432	Last month
11	Mulat Belay & Werkneh Melkie	25/03/2024	Kayembe et al, 2008	Congo	2006	Female sex workers		Cross-sectional	Community based	Structured interview	All	2638	60	4.09434	0.953824	58.1305	61.8695	4.06269	4.12503	0.385813	Last month
12	Mulat Belay & Werkneh Melkie	25/03/2024	Ken Limwame et al, 2016	Malawi	2011	Female sex workers		Cross-sectional	Community based	Structured interview	All	198	54.08	3.99046	3.5415	47.1387	61.0213	3.85309	4.11122	1.39103	Last month
13	Mulat Belay & Werkneh Melkie	25/03/2024	Logie et al, 2020	Tazania	2017	Female sex workers		Cross-sectional	Community based	Structured interview	Casual Client	298	30.2	3.40784	2.65964	24.9871	35.4129	3.21836	3.56708	1.051	Not specified
14	Mulat Belay & Werkneh Melkie	25/03/2024	Minwyelet et al, 2020	Ethiopia	2019	Female sex workers	27.66 ±4.55	Cross-sectional	Community based	Structured interview	Casual Client	307	43.4	3.77046	2.82868	37.8558	48.9442	3.63378	3.89068	1.08713	Last one week
15	Mulat Belay & Werkneh Melkie	25/03/2024	Mooney et al, 2013	Ethiopia	2010	Female sex workers		Cross-sectional	Community based	Structured interview	Regular non paying client	350	38	3.63759	2.5945	32.9148	43.0852	3.49392	3.76318	1.00075	Not specified
16	Mulat Belay & Werkneh Melkie	25/03/2024	Nabayinda et al, 20222	Uganda	2019	Female sex workers	31.4±7.18	Cross-sectional	Institution-based	Structured interview	All	426	71	4.26268	2.19848	66.691	75.309	4.20007	4.3216	0.978762	Not specified
17	Mulat Belay & Werkneh Melkie	25/03/2024	Pickering et al, 1993	Gambia	1990	Female sex workers		Cross-sectional	Community based	Structured interview	Casual Client	181	16	2.77259	2.72496	10.6591	21.3409	2.36641	3.06063	1.22039	last 14 month
18	Mulat Belay & Werkneh Melkie	25/03/2024	Rameto et l, 2023	Ethiopia	2020	Female sex workers	26.4±6.06	Cross-sectional	Community based	Structured interview	Casual Client	6085	17.1	2.83908	0.482664	16.154	18.046	2.78217	2.89293	0.212914	Last month
19	Mulat Belay & Werkneh Melkie	25/03/2024	Tamene et al, 2015	Ethiopia	2014	Female sex workers	25.63±5.6	Cross-sectional	Community based	Structured interview	All	488	52.3	3.957	2.261	47.8684	56.7316	3.86846	4.03833	0.882482	Last month
20	Mulat Belay & Werkneh Melkie	25/03/2024	Twahirwa Rwema et al, 2019	Senegal	2015	Female sex workers	31	Cross-sectional	Community based	Structured interview	All	758	23.2	3.14415	1.53317	20.195	26.205	3.00543	3.26595	0.633841	Last 10 sexual contact
21	Mulat Belay & Werkneh Melkie	25/03/2024	Wirtz et al, 2015	Togo & Burkina Faso	2013	Female sex workers	25	Cross-sectional	Community based	Structured interview	Casual Client	1380	23.9	3.17388	1.14803	21.6499	26.1501	3.075	3.26385	0.471902	Last month
22	Mulat Belay & Werkneh Melkie	25/03/2024	Wondmagegn et al, 2022	Ethiopia	2021	Female sex workers	26.81±5.29	Cross-sectional	Community based	Structured interview	All	194	32.5	3.48124	3.36274	25.909	39.091	3.25459	3.66589	1.31605	Not specified
23	Mulat Belay & Werkneh Melkie	25/03/2024	Workie et al, 2019	Ethiopia	2016	Female sex workers		Cross-sectional	Community based	Structured interview	All	156	10.3	2.33214	2.43362	5.53011	15.0699	1.71021	2.7127	1.20835	Not specified
24	Mulat Belay & Werkneh Melkie	25/03/2024	Yang et al, 2020	Senegal	2016	Female sex workers	30	Cross-sectional	Community based	Structured interview	Regular non paying client	758	43.4	3.77046	1.80019	39.8716	46.9284	3.68566	3.84862	0.691858	Last one sexual contact
List of all one hundred sixty one (161) exculded articles during selection process after 272 duplication article removed
	Authors who conduct selection process	Date of selection process	Titles for each articles	Excluded By	Reason of Exclusion
25	Mulat Belay & Werkneh Melkie	23/03/2024	HIV infection in European female sex workers: epidemiological link with use of petroleum-based lubricants. European Working Group on HIV Infection in Female Prostitutes	Title	Out of Africa
26	Mulat Belay & Werkneh Melkie	23/03/2024	Neisseria gonorrhoeae infection in female sex workers in an STI clinic in Nairobi, Kenya	Title	unrelated with title
27	Mulat Belay & Werkneh Melkie	23/03/2024	[Female sex workers in Benin, 2002. Behavioural survey and HIV and other STI screening]	Title	Outcome not measured
28	Mulat Belay & Werkneh Melkie	23/03/2024	[HIV and sexually transmitted disease among female sex workers in Benin]	Title	Outcome not measured
29	Mulat Belay & Werkneh Melkie	23/03/2024	Factors associated with HIV-1 infection among sex workers of Addis Ababa, Ethiopia	Abstract	Outcome not measured
30	Mulat Belay & Werkneh Melkie	23/03/2024	Factors associated with condom breakage among female sex workers in the Western Region of Ghana	Abstract	Outcome not measured
31	Mulat Belay & Werkneh Melkie	23/03/2024	Sexually transmitted diseases among female commercial sex workers in Finote Selam town, northwest Ethiopia: a community-based cross-sectional study	Abstract	Outcome not measured
32	Mulat Belay & Werkneh Melkie	23/03/2024	HIV infection among sex workers in Accra: need to target new recruits entering the trade	Title	Outcome not measured
33	Mulat Belay & Werkneh Melkie	23/03/2024	Multiple indicators of violence against female sex workers and its associated factors in Ghana: Evidence from the 2015 integrated bio-behavioral surveillance survMultiple indicators of violence against female sex workers and its associated factors in Ghana: Evidence from the 2015 integrated bio-behavioral surveillance survey cross-sectional study	Title	Outcome not measured
34	Mulat Belay & Werkneh Melkie	23/03/2024	Structural, interpersonal, psychosocial, and behavioral risk factors for HIV acquisition among female bar workers in Dar es Salaam, Tanzania	Abstract	Different study subject
35	Mulat Belay & Werkneh Melkie	23/03/2024	I was raped by the broker on the first day of my arrival in the town. Exploring reasons for risky sexual behavior among sexually-active unmarried young female internal migrants in Ethiopia: A qualitative study	Abstract	Different study subject
36	Mulat Belay & Werkneh Melkie	23/03/2024	Alcohol use and associated risk factors among female sex workers in low- and middle-income countries: A systematic review and meta-analysis	Title	Outcome not measured
37	Mulat Belay & Werkneh Melkie	23/03/2024	High burden of prevalent and recently acquired HIV among female sex workers and female HIV voluntary testing center clients in Kigali, Rwanda	Title	Outcome not measured
38	Mulat Belay & Werkneh Melkie	23/03/2024	Left behind?: male clients of female sex workers in Zambia	Title	Different study subject
39	Mulat Belay & Werkneh Melkie	23/03/2024	Changes Over Time in HIV Prevalence and Sexual Behaviour Among Young Female Sex-Workers in 14 Sites in Zimbabwe, 2013-2016	Abstract	Outcome not measured
40	Mulat Belay & Werkneh Melkie	23/03/2024	Voluntary medical male circumcision and sexual practices among sexually active circumcised men in Mzuzu, Malawi: a cross-sectional study	Abstract	Different study subject
41	Mulat Belay & Werkneh Melkie	23/03/2024	Transactional Sex and HIV Risk among Adolescent School Girls in Ethiopia: Mixed Method Study	Title	Different study subject
42	Mulat Belay & Werkneh Melkie	23/03/2024	Biobehavioral survey using time location sampling among female sex workers living in Ghana in 2020	Full text	Outcome not measured
43	Mulat Belay & Werkneh Melkie	23/03/2024	[HIV epidemic among female sex workers in Guinea: prevalence, associated risk factors, vulnerability and trend from 2001 to 2007]	Abstract	Outcome not measured
44	Mulat Belay & Werkneh Melkie	23/03/2024	Risk factors for HIV infection among sex workers in Johannesburg, South Africa	Abstract	Outcome not measured
45	Mulat Belay & Werkneh Melkie	23/03/2024	Transactional sex and HIV infection among commercial farm workers in South Africa	Full text	Outcome not measured
46	Mulat Belay & Werkneh Melkie	23/03/2024	Results of a randomised trial of male condom promotion among Madagascar sex workers	Abstract	Different study subject
47	Mulat Belay & Werkneh Melkie	23/03/2024	Pregnancy among sex workers participating in a condom intervention trial highlights the need for dual protection	Title	Qualitative study
48	Mulat Belay & Werkneh Melkie	23/03/2024	Prevalence of human immunodeficiency virus, Chlamydia trachomatis, and Neisseria gonorrhoeae and risk factors for sexually transmitted infections among immigrant female sex workers in Catalonia, Spain	Title	Out of Africa
49	Mulat Belay & Werkneh Melkie	23/03/2024	Sexually Transmitted Infection Risks and Symptoms Heightened Among Female Sex Workers who Started Selling Sex Before the Age of 18 in Five Cities in Cameroon	Abstract	Outcome not measured
50	Mulat Belay & Werkneh Melkie	23/03/2024	Structural determinants of health among women who started selling sex as minors in Burkina Faso	Title	Different study subject
51	Mulat Belay & Werkneh Melkie	23/03/2024	Understanding the risk factors for HIV acquisition among refugee women in South Africa	Title	Different study subject
52	Mulat Belay & Werkneh Melkie	23/03/2024	HIV Prevalence, Risk Factors for Infection, and Uptake of Prevention, Testing, and Treatment among Female Sex Workers in Namibia	Abstract	Outcome not measured
53	Mulat Belay & Werkneh Melkie	23/03/2024	Prevalence and characteristics of HIV infection among female sex workers in Lubumbashi, Democratic Republic of Congo	Title	Outcome not measured
54	Mulat Belay & Werkneh Melkie	23/03/2024	Reduced rates of HIV acquisition during unprotected sex by Kenyan female sex workers predating population declines in HIV prevalence	Abstract	Qualitative study
55	Mulat Belay & Werkneh Melkie	23/03/2024	Prevalence and risk factors for sexually transmitted infections in a high-risk occupational group: the case of fishermen along Lake Victoria in Kisumu, Kenya	Title	Different study subject
56	Mulat Belay & Werkneh Melkie	23/03/2024	HIV infection risk and condom use among sex workers in Senegal: evidence from the list experiment method	Title	Outcome not measured
57	Mulat Belay & Werkneh Melkie	23/03/2024	Socioeconomic factors impact the risk of HIV acquisition in the township population of South Africa: A Bayesian analysis	Title	Different study subject
58	Mulat Belay & Werkneh Melkie	23/03/2024	Prevalence and predictors of unmet contraceptive need in HIV-positive female sex workers in Mombasa, Kenya	Abstract	Outcome not measured
59	Mulat Belay & Werkneh Melkie	23/03/2024	Risk factors for HIV infection among female sex workers in Bangui, Central African Republic	Title	Outcome not measured
60	Mulat Belay & Werkneh Melkie	23/03/2024	Management of sexually transmitted diseases and HIV prevention in men at high risk: targeting clients and non-paying sexual partners of female sex workers in Benin	Title	Different study subject
61	Mulat Belay & Werkneh Melkie	23/03/2024	Understanding the socio-structural context of high HIV transmission in kasensero fishing community, South Western Uganda	Title	Different study subject
62	Mulat Belay & Werkneh Melkie	23/03/2024	Sociodemographic and Other Characteristics Associated With Behavioural Risk Factors of HIV Infection Among Male Mountain-Climbing Porters in Kilimanjaro Region, Tanzania	Abstract	Different study subject
63	Mulat Belay & Werkneh Melkie	23/03/2024	Anal Intercourse Among Female Sex Workers in Côte d'Ivoire: Prevalence, Determinants, and Model-Based Estimates of the Population-Level Impact on HIV Transmission	Title	Outcome not measured
64	Mulat Belay & Werkneh Melkie	23/03/2024	High HIV risk in a cohort of male sex workers from Nairobi, Kenya	Title	Different study subject
65	Mulat Belay & Werkneh Melkie	23/03/2024	[The HIV epidemic in Burkina Faso: current status and the knowledge level of the population about AIDS, 1994-1995]	Title	Different study subject
66	Mulat Belay & Werkneh Melkie	23/03/2024	HIV Prevalence and Risk Behaviors Among Female Sex Workers in Botswana: Results from the 2012 HIV/STI Bio-Behavioral Study	Abstract	Outcome not measured
67	Mulat Belay & Werkneh Melkie	23/03/2024	HIV pre-exposure prophylaxis use during periods of unprotected sex among female sex workers in Tanga city, Tanzania: a control arm analysis of the pragmatic quasi-experimental trial	Abstract	Outcome not measured
68	Mulat Belay & Werkneh Melkie	23/03/2024	Community-led cross-sectional study of social and employment circumstances, HIV and associated factors amongst female sex workers in South Africa: study protocol	Abstract	Qualitative study
69	Mulat Belay & Werkneh Melkie	23/03/2024	HIV testing and associated factors among female sex workers in Tanzania: approaching the first 90% target?	Abstract	Outcome not measured
70	Mulat Belay & Werkneh Melkie	23/03/2024	A systematic review of the clinical and social epidemiological research among sex workers in Uganda	Title	review study
71	Mulat Belay & Werkneh Melkie	23/03/2024	Sexual behaviours and associated factors among students at Bahir Dar University: a cross sectional study	Title	Different study subject
72	Mulat Belay & Werkneh Melkie	23/03/2024	Prevalence of HIV, sexually transmitted infections, and risk behaviours among female sex workers in Nairobi, Kenya: results of a respondent driven sampling study	Abstract	Outcome not measured
73	Mulat Belay & Werkneh Melkie	23/03/2024	Sexual risk behaviors and practices of female sex workers in Rwanda in over a decade, 2006-2015	Abstract	Outcome not measured
74	Mulat Belay & Werkneh Melkie	23/03/2024	High HIV prevalence and associated risk factors among female sex workers in Rwanda	Title	Outcome not measured
75	Mulat Belay & Werkneh Melkie	23/03/2024	Associations between depressive symptoms, sexual behaviour and relationship characteristics: A prospective cohort study of young women and men in the Eastern Cape, South Africa	Title	Different study subject
76	Mulat Belay & Werkneh Melkie	23/03/2024	Unseen, unheard and unprotected: prevalence and correlates of violence among female sex workers in Mozambique	Abstract	Outcome not measured
77	Mulat Belay & Werkneh Melkie	23/03/2024	Condom use and risk factors of inconsistent or low use of the condoms during heterosexual anal intercourse in sub-Saharan Africa: a scoping review	Abstract	Different study subject
78	Mulat Belay & Werkneh Melkie	23/03/2024	Prevalence and Risk Factors of Human Herpes Virus Type 8 (HHV-8), Human Immunodeficiency Virus-1 (HIV-1), and Syphilis among Female Sex Workers in Malindi, Kenya	Abstract	Different study subject
79	Mulat Belay & Werkneh Melkie	23/03/2024	Sexual practices, sexual behavior and HIV risk profile of key populations in Nigeria	Title	Outcome not measured
80	Mulat Belay & Werkneh Melkie	23/03/2024	Transactional sex among adolescent girls and young women enrolled in a cash plus intervention in rural Tanzania: a mixed-methods study	Title	Different study subject
81	Mulat Belay & Werkneh Melkie	23/03/2024	[Aids in Madagascar. II. Intervention policy for maintaining low HIV infection prevalence]	Title	Different study subject
82	Mulat Belay & Werkneh Melkie	23/03/2024	Patterns of Gender-Based Violence and Associations with Mental Health and HIV Risk Behavior Among Female Sex Workers in Mombasa, Kenya: A Latent Class Analysis	Abstract	Outcome not measured
83	Mulat Belay & Werkneh Melkie	23/03/2024	Exploring the Association Between Depression and Social and Biobehavioral HIV Risk Factors Among Female Sex Workers in Nelson Mandela Bay Municipality, South Africa	Abstract	Qualitative study
84	Mulat Belay & Werkneh Melkie	23/03/2024	Factors associated with active syphilis among men and women aged 15 years and older in the Zimbabwe Population-based HIV Impact Assessment (2015-2016)	Title	Outcome not measured
85	Mulat Belay & Werkneh Melkie	23/03/2024	Hepatitis B, hepatitis C and HIV prevalence and related sexual and substance use risk practices among key populations who access HIV prevention, treatment and related services in South Africa: findings from a seven-city cross-sectional survey (2017)	Abstract	Outcome not measured
86	Mulat Belay & Werkneh Melkie	23/03/2024	Gender inequity norms are associated with increased male-perpetrated rape and sexual risks for HIV infection in Botswana and Swaziland	Title	Different study subject
87	Mulat Belay & Werkneh Melkie	23/03/2024	Sexual and reproductive health outcomes among female sex workers in Johannesburg and Pretoria, South Africa: Recommendations for public health programmes	Full text	Outcome not measured
88	Mulat Belay & Werkneh Melkie	23/03/2024	Human papillomavirus and cervical neoplasia among female sex workers in Madagascar	Abstract	Outcome not measured
89	Mulat Belay & Werkneh Melkie	23/03/2024	Sex in the shadow of HIV: A systematic review of prevalence, risk factors, and interventions to reduce sexual risk-taking among HIV-positive adolescents and youth in sub-Saharan Africa	Title	review study
90	Mulat Belay & Werkneh Melkie	23/03/2024	Associations between alcohol misuse and risks for HIV infection among men who have multiple female sexual partners in Cape Town, South Africa	Title	Different study subject
91	Mulat Belay & Werkneh Melkie	23/03/2024	HIV risk and behaviour among part-time versus professional FSW: baseline report of an interventional cohort in Burkina Faso	Abstract	Qualitative study
92	Mulat Belay & Werkneh Melkie	23/03/2024	West African female sex workers in Mali: reduction in HIV prevalence and differences in risk profiles of sex workers of differing nationalities of origin	Title	Different study subject
93	Mulat Belay & Werkneh Melkie	23/03/2024	Alcohol consumption and risky sexual behaviour in the fishing communities: evidence from two fish landing sites on Lake Victoria in Uganda	Title	unrelated with title
94	Mulat Belay & Werkneh Melkie	23/03/2024	Characterizing the Influence of Structural Determinants of HIV Risk on Consistent Condom Use Among Female Sex Workers in Senegal	Full text	Different outcome measurement
95	Mulat Belay & Werkneh Melkie	23/03/2024	Consistent condom use with different types of partners: evidence from two Nigerian surveys	Full text	Different study subject
96	Mulat Belay & Werkneh Melkie	23/03/2024	Prevalence of HIV and other sexually transmitted infections among female sex workers in Kisumu, Western Kenya, 1997 and 2008	Abstract	Outcome not measured
97	Mulat Belay & Werkneh Melkie	23/03/2024	Anal intercourse among female sex workers in East Africa is associated with other high-risk behaviours for HIV	Abstract	Different outcome measurement
98	Mulat Belay & Werkneh Melkie	23/03/2024	Extent and speed of spread of HIV infection in India through the commercial sex networks: a perspective	Abstract	Different outcome measurement
99	Mulat Belay & Werkneh Melkie	23/03/2024	High HIV prevalence among men who have sex with men in Nigeria: implications for combination prevention	Title	Different study subject
100	Mulat Belay & Werkneh Melkie	23/03/2024	High Burden of HIV, Syphilis and HSV-2 and Factors Associated with HIV Infection Among Female Sex Workers in Tanzania: Implications for Early Treatment of HIV and Pre-exposure Prophylaxis (PrEP)	Abstract	Outcome not measured
101	Mulat Belay & Werkneh Melkie	23/03/2024	HIV prevalence, previous HIV testing, and condom use with clients and regular partners among Senegalese commercial sex workers	Abstract	Outcome not measured
102	Mulat Belay & Werkneh Melkie	23/03/2024	The absence of HIV seropositivity contrasts with a high prevalence of markers of sexually transmitted infections among registered female sex workers in Toliary, Madagascar	Title	Out of Africa
103	Mulat Belay & Werkneh Melkie	23/03/2024	Consistent Condom Use during Casual Sex among Long-Truck Drivers in Togo	Title	Different study subject
104	Mulat Belay & Werkneh Melkie	23/03/2024	Sexually transmitted infections and sexual behaviour among commercial sex workers in a rural district of Malawi	Abstract	Outcome not measured
105	Mulat Belay & Werkneh Melkie	23/03/2024	Predictors of inconsistent condom use among a hard to reach population of young women with multiple sexual partners in peri-urban South Africa	Title	Different study subject
106	Mulat Belay & Werkneh Melkie	23/03/2024	HIV infection in European female sex workers: epidemiological link with use of petroleum-based lubricants. European Working Group on HIV Infection in Female Prostitutes	Title	Out of Africa
107	Mulat Belay & Werkneh Melkie	23/03/2024	Prostitution and HIV / AIDS: a report from Abidjan	Title	Out of Africa
108	Mulat Belay & Werkneh Melkie	23/03/2024	Effect of consistent condom use on 6-month prevalence of bacterial vaginosis varies by baseline BV status	Abstract	Different study subject
109	Mulat Belay & Werkneh Melkie	23/03/2024	Predictors of consistent condom use among male construction workers who have engaged in concurrent sex with regular sex partners, casual sex partners, and sex workers over a 3-month period	Title	Different study subject
110	Mulat Belay & Werkneh Melkie	23/03/2024	The absence of HIV seropositivity contrasts with a high prevalence of markers of sexually transmitted infections among registered female sex workers in Toliary, Madagascar	Title	Out of Africa
111	Mulat Belay & Werkneh Melkie	23/03/2024	Changing patterns of knowledge, reported behaviour and sexually transmitted infections in a South African gold mining community	Title	Different study subject
112	Mulat Belay & Werkneh Melkie	23/03/2024	Labor migration and HIV risk: a systematic review of the literature	Title	review study
113	Mulat Belay & Werkneh Melkie	23/03/2024	Substance use, sexual risk, and violence: HIV prevention intervention with sex workers in pretoria	Title	Out of Africa
114	Mulat Belay & Werkneh Melkie	23/03/2024	High Burden of HIV, Syphilis and HSV-2 and Factors Associated with HIV Infection Among Female Sex Workers in Tanzania: Implications for Early Treatment of HIV and Pre-exposure Prophylaxis (PrEP)	Abstract	Outcome not measured
115	Mulat Belay & Werkneh Melkie	23/03/2024	High HIV prevalence among men who have sex with men in Nigeria: implications for combination prevention	Title	Different study subject
116	Mulat Belay & Werkneh Melkie	23/03/2024	Extent and speed of spread of HIV infection in India through the commercial sex networks: a perspective	Abstract	Different outcome measurement
117	Mulat Belay & Werkneh Melkie	23/03/2024	Anal intercourse among female sex workers in East Africa is associated with other high-risk behaviours for HIV	Abstract	Different outcome measurement
118	Mulat Belay & Werkneh Melkie	23/03/2024	West African female sex workers in Mali: reduction in HIV prevalence and differences in risk profiles of sex workers of differing nationalities of origin	Title	Different study subject
119	Mulat Belay & Werkneh Melkie	23/03/2024	Sex in the shadow of HIV: A systematic review of prevalence, risk factors, and interventions to reduce sexual risk-taking among HIV-positive adolescents and youth in sub-Saharan Africa	Title	review study
120	Mulat Belay & Werkneh Melkie	23/03/2024	College students' attitudes and knowledge of AIDS	Title	Different study subject
121	Mulat Belay & Werkneh Melkie	23/03/2024	Uganda opens new fronts	Title	unrelated with title
122	Mulat Belay & Werkneh Melkie	23/03/2024	Prevalence and associated factors of Chlamydia trachomatis and Neisseria gonorrhoeae among female commercial sex workers in Hawassa City, Southern Ethiopia	Title	unrelated with title
123	Mulat Belay & Werkneh Melkie	23/03/2024	Sexual and reproductive health outcomes among female sex workers in Johannesburg and Pretoria, South Africa: Recommendations for public health programmes	Abstract	Outcome not measured
124	Mulat Belay & Werkneh Melkie	23/03/2024	Risk factors associated with a high incidence of sexually transmitted infections in Beitbridge, Zimbabwe	Abstract	Outcome not measured
125	Mulat Belay & Werkneh Melkie	23/03/2024	Risk factors associated with a high incidence of sexually transmitted infections in Beitbridge, Zimbabwe	Title	Different study subject
126	Mulat Belay & Werkneh Melkie	23/03/2024	Who Are the Men Who Pay for Sex in Mozambique? Results from the National HIV/AIDS Indicator Survey 2015	Title	Different study subject
127	Mulat Belay & Werkneh Melkie	23/03/2024	Use of HIV Screening Services and Sexual Behavior of In-School Adolescents in Surulere LGA, Lagos State	Abstract	Different study subject
128	Mulat Belay & Werkneh Melkie	23/03/2024	Prevalence of rape and client-initiated gender-based violence among female sex workers: Kampala, Uganda, 2012	Title	Outcome not measured
129	Mulat Belay & Werkneh Melkie	23/03/2024	Excluding blood donors at high risk of HIV infection in a west African city	Title	unrelated with title
130	Mulat Belay & Werkneh Melkie	23/03/2024	Factors associated with active syphilis among men and women aged 15 years and older in the Zimbabwe Population-based HIV Impact Assessment (2015-2016)	title	Different study subject
131	Mulat Belay & Werkneh Melkie	23/03/2024	Antibody to Haemophilus ducreyi among trucking company workers in Kenya	Abstract	Different study subject
132	Mulat Belay & Werkneh Melkie	23/03/2024	Slowing the spread of human immunodeficiency virus in developing countries	Title	unrelated with title
133	Mulat Belay & Werkneh Melkie	23/03/2024	Are British soldiers adequately prepared to make safe sexual health decisions when deployed to areas with high HIV prevalence?	Title	Out of Africa
134	Mulat Belay & Werkneh Melkie	23/03/2024	Condom use and risk factors of inconsistent or low use of the condoms during heterosexual anal intercourse in sub-Saharan Africa: a scoping review	Title	review study
135	Mulat Belay & Werkneh Melkie	23/03/2024	High HIV prevalence, low condom use and gender differences in sexual behaviour among patients with STD-related complaints at a Nairobi primary health care clinic	Title	Different study subject
136	Mulat Belay & Werkneh Melkie	23/03/2024	Thetha Nami Ngithethe Nawe ("Let's Talk"): step Wedge cRCT of Peer Led Community PrEP and SRH for Youth in South Africa	Title	Different study subject
137	Mulat Belay & Werkneh Melkie	23/03/2024	High HIV prevalence and associated risk factors among female sex workers in Rwanda	Abstract	Outcome not measured
138	Mulat Belay & Werkneh Melkie	23/03/2024	Sexual risk behaviors and practices of female sex workers in Rwanda in over a decade, 2006-2015	Abstract	Outcome not measured
139	Mulat Belay & Werkneh Melkie	23/03/2024	Sexual behaviours and associated factors among students at Bahir Dar University: a cross sectional study	Title	Different study subject
140	Mulat Belay & Werkneh Melkie	23/03/2024	Trends and factors associated with HIV viral load non-suppression among treatment-experienced female sex workers in Kenya: a retrospective cohort study	Title	Different study subject
141	Mulat Belay & Werkneh Melkie	23/03/2024	Human immunodeficiency virus infection and associated factors among specific population subgroups in Cameroon	Title
142	Mulat Belay & Werkneh Melkie	23/03/2024	HIV Prevalence and Risk Behaviors Among Female Sex Workers in Botswana: Results from the 2012 HIV/STI Bio-Behavioral Study	Full text	Outcome not measured
143	Mulat Belay & Werkneh Melkie	23/03/2024	Going underground and going after women: trends in sexual risk behaviour among gold miners in South Africa	Title	Different study subject
144	Mulat Belay & Werkneh Melkie	23/03/2024	Changing Dynamics of HIV Transmission in Côte d'Ivoire: Modeling Who Acquired and Transmitted Infections and Estimating the Impact of Past HIV Interventions (1976-2015)	Title	unrelated with title
145	Mulat Belay & Werkneh Melkie	23/03/2024	Low awareness of oral and injectable PrEP among high-risk adolescent girls and young women in Kampala, Uganda	Title	Different study subject
146	Mulat Belay & Werkneh Melkie	23/03/2024	Understanding the socio-structural context of high HIV transmission in kasensero fishing community, South Western Uganda	Title	Different study subject
147	Mulat Belay & Werkneh Melkie	23/03/2024	Prevalence and predictors of unmet contraceptive need in HIV-positive female sex workers in Mombasa, Kenya	Title	unrelated with title
148	Mulat Belay & Werkneh Melkie	23/03/2024	Non-ulcerative sexually transmitted diseases as risk factors for HIV-1 transmission in women: results from a cohort study	Title	unrelated with title
149	Mulat Belay & Werkneh Melkie	23/03/2024	Human immunodeficiency virus, human papillomavirus, and cervical intraepithelial neoplasia in Nairobi prostitutes	Tittle	unrelated with title
150	Mulat Belay & Werkneh Melkie	23/03/2024	Can HIV self-testing reach first-time testers? A telephone survey among self-test end users in Côte d'Ivoire, Mali, and Senegal	Abstract	Outcome not measured
151	Mulat Belay & Werkneh Melkie	23/03/2024	Changes in self-reported risky sexual behaviour indicators among adults receiving regular risk reduction counselling and optional initiation of pre-exposure prophylaxis in an HIV vaccine preparedness study in Masaka, Uganda	Title	Different study subject
152	Mulat Belay & Werkneh Melkie	23/03/2024	Reduced rates of HIV acquisition during unprotected sex by Kenyan female sex workers predating population declines in HIV prevalence	Full text	Diiferent outcome measurement
153	Mulat Belay & Werkneh Melkie	23/03/2024	Sexual behaviour and condom acceptance among Nigerian drivers	Title	Different study subject
154	Mulat Belay & Werkneh Melkie	23/03/2024	Evaluation of a targeted AIDS prevention intervention to increase condom use among prostitutes in Ghana	Title	Different outcome measurement
155	Mulat Belay & Werkneh Melkie	23/03/2024	Multiple indicators of violence against female sex workers and its associated factors in Ghana: Evidence from the 2015 integrated bio-behavioral surveillance survey cross-sectional study	Abstract	Outcome not measured
156	Mulat Belay & Werkneh Melkie	23/03/2024	I was raped by the broker on the first day of my arrival in the town. Exploring reasons for risky sexual behavior among sexually-active unmarried young female internal migrants in Ethiopia: A qualitative study	Title	Qualitative study
157	Mulat Belay & Werkneh Melkie	23/03/2024	Alcohol use and associated risk factors among female sex workers in low- and middle-income countries: A systematic review and meta-analysis	Title	review study
158	Mulat Belay & Werkneh Melkie	23/03/2024	Prevalence and patterns of gender-based violence across adolescent girls and young women in Mombasa, Kenya	Title	Different study subject
159	Mulat Belay & Werkneh Melkie	23/03/2024	HIV/AIDS behavioral surveillance among Angolan military men	Title	unrelated with title
160	Mulat Belay & Werkneh Melkie	23/03/2024	Impact of Interventions Targeting Unhealthy Alcohol Use in Kenya on HIV Transmission and AIDS-Related Deaths	Title	unrelated with title
161	Mulat Belay & Werkneh Melkie	23/03/2024	High burden of prevalent and recently acquired HIV among female sex workers and female HIV voluntary testing center clients in Kigali, Rwanda	Abstract	Outcome not measured
162	Mulat Belay & Werkneh Melkie	23/03/2024	Persistence of risky sexual behaviours and HIV/AIDS: evidence from qualitative data in three Nigerian communities	Title	Qualitative study
163	Mulat Belay & Werkneh Melkie	23/03/2024	Results of a randomised trial of male condom promotion among Madagascar sex workers	Title	Out of Africa
164	Mulat Belay & Werkneh Melkie	23/03/2024	Pregnancy among sex workers participating in a condom intervention trial highlights the need for dual protection	Abstract	Outcome not measured
165	Mulat Belay & Werkneh Melkie	23/03/2024	Social cohesion, social participation, and HIV related risk among female sex workers in Swaziland	Title	Out of Africa
166	Mulat Belay & Werkneh Melkie	23/03/2024	Magnitude of Self-Reported Syndromes of Sexually Transmitted Infections and Its Associated Factors Among Young Incarcerated Persons (18-29 Years) in Correctional Facilities of Gamo Gofa Zone, Southern Ethiopia	Title	Different study subject
167	Mulat Belay & Werkneh Melkie	23/03/2024	A novel nested polymerase chain reaction targeting the testis-specific protein Y-encoded family of genes for high sensitivity of recent semen exposure detection: Comparison with four other assays of semen detection	Title	Different study subject
168	Mulat Belay & Werkneh Melkie	23/03/2024	Sexually transmitted infection risks and symptoms among women who started selling sex before the age of 18 in five cities in Cameroon	Title	Different study subject
169	Mulat Belay & Werkneh Melkie	23/03/2024	Prevalence of Self-Reported Symptoms of Sexually Transmitted Infection among Establishment-Based Female Sex Workers in Ethiopia	Abstract	Outcome not measured
170	Mulat Belay & Werkneh Melkie	23/03/2024	AIDS and sex tourism	Title	unrelated with title
171	Mulat Belay & Werkneh Melkie	23/03/2024	The price of sex	Title	unrelated with title
172	Mulat Belay & Werkneh Melkie	23/03/2024	Protecting women from economic shocks to fight HIV in Africa	Abstract	Outcome not measured
173	Mulat Belay & Werkneh Melkie	23/03/2024	Prevalence and characteristics of HIV infection among female sex workers in Lubumbashi, Democratic Republic of Congo	Full text	Outcome not measured
174	Mulat Belay & Werkneh Melkie	23/03/2024	A systematic review of income generation interventions, including microfinance and vocational skills training, for HIV prevention	Title	review study
175	Mulat Belay & Werkneh Melkie	23/03/2024	Changes in self-reported risky sexual behaviour indicators among adults receiving regular risk reduction counselling and optional initiation of pre-exposure prophylaxis in an HIV vaccine preparedness study in Masaka, Uganda	Title	Different study subject
176	Mulat Belay & Werkneh Melkie	23/03/2024	Can HIV self-testing reach first-time testers? A telephone survey among self-test end users in Côte d'Ivoire, Mali, and Senegal	Abstract	Outcome not measured
177	Mulat Belay & Werkneh Melkie	23/03/2024	Low awareness of oral and injectable PrEP among high-risk adolescent girls and young women in Kampala, Uganda	Title	Different study subject
178	Mulat Belay & Werkneh Melkie	23/03/2024	Changing Dynamics of HIV Transmission in Côte d'Ivoire: Modeling Who Acquired and Transmitted Infections and Estimating the Impact of Past HIV Interventions (1976-2015)	Title	Different study subject
179	Mulat Belay & Werkneh Melkie	23/03/2024	Condomless sexual encounters among female sex workers included in a longitudinal coital diary study in Zimbabwe	Full text	Different outcome measurement
180	Mulat Belay & Werkneh Melkie	23/03/2024	High HIV risk in a cohort of male sex workers from Nairobi, Kenya	Abstract	Outcome not measured
181	Mulat Belay & Werkneh Melkie	23/03/2024	Low and stable HIV infection rates in Senegal: natural course of the epidemic or evidence for success of prevention?	Title	Different study subject
182	Mulat Belay & Werkneh Melkie	23/03/2024	Going underground and going after women: trends in sexual risk behaviour among gold miners in South Africa	Title	Different study subject
183	Mulat Belay & Werkneh Melkie	23/03/2024	AIDS in Asia: facing the epidemic	Title	Out of Africa
184	Mulat Belay & Werkneh Melkie	23/03/2024	SEROPREVALENCE AND RISK FACTORS OF HERPES SIMPLEX VIRUS TYPE 2 AMONGST PATIENTS' ATTENDING RETROVIRAL CLINIC IN FEDERAL MEDICAL CENTER ABEOKUTA, SOUTH-WEST NIGERIA	Title	Different study subject
185	Mulat Belay & Werkneh Melkie	23/03/2024	A cross-sectional evaluation of the prevalence and associations of HIV among female sex workers in the Gambia	Abstract	Outcome not measured

## Sheet: Alchol Use
Study	Country	OR	LB	UB	SE OR	LN OR	LN LB	LN UB	SE LN OR
Abelson et al, 2019	Cameron
Assemahegn et al, 2015	Ethiopia
Bukenya et al, 2013	Uganda	1.9	1.26	2.88	0.642857	0.641854	0.231112	1.05779	0.459225
Chabata et al, 2017	Zimbabwe				0	#NUM!	#NUM!	#NUM!	#NUM!
Decker et al, 2016	Cameron				0	#NUM!	#NUM!	#NUM!	#NUM!
Duff et al, 2018	Uganda	1.98	1.17	3.35	0.745736	0.683097	0.157004	1.20896	0.518031
Gallo et al, 2011	Kenya	3.8	1.7	8.8	1.34582	1.335	0.530628	2.17475	0.647626
Grosso et al, 2015	Gambia				0	#NUM!	#NUM!	#NUM!	#NUM!
Josephine Aho et al, 2013	Guinea				0	#NUM!	#NUM!	#NUM!	#NUM!
Kassie et al, 2008	Ethipia				0	#NUM!	#NUM!	#NUM!	#NUM!
Kayembe et al, 2008	Congo				0	#NUM!	#NUM!	#NUM!	#NUM!
Ken Limwame et al, 2016	Malawi				0	#NUM!	#NUM!	#NUM!	#NUM!
Logie et al, 2020	Jamaica				0	#NUM!	#NUM!	#NUM!	#NUM!
Minwyelet et al, 2020	Ethiopia				0	#NUM!	#NUM!	#NUM!	#NUM!
Mooney et al, 2013	Ethiopia				0	#NUM!	#NUM!	#NUM!	#NUM!
Nabayinda et al, 20222	Uganda	0.62	0.46	0.83	0.307226	-0.478036	-0.776529	-0.18633	0.388022
Pickering et al, 1993	Gambia				0	#NUM!	#NUM!	#NUM!	#NUM!
Rameto et l, 2023	Ethiopia	1.58	1.29	1.92	0.400892	0.457425	0.254642	0.652325	0.318512
Tamene et al, 2015	Ethiopia
Twahirwa Rwema et al, 2019	Senegal
Wirtz et al, 2015	W. Africa
Wondmagegn et al, 2022	Ethiopia
Workie et al, 2019	Ethiopia
Yang et al, 2020	Senegal

## Sheet: No Education
Study	Country	OR	LB	UB	SE OR	LN OR	LN LB	LN UB	SE LN OR
Abelson et al, 2019	Cameron
Assemahegn et al, 2015	Ethiopia	2.47	1.38	4.43	0.882078	0.904218	0.322083	1.4884	0.545463
Bukenya et al, 2013	Uganda	1.3	0.79	2.13	0.584668	0.262364	-0.235722	0.756122	0.503012
Chabata et al, 2017	Zimbabwe				0	#NUM!	#NUM!	#NUM!	#NUM!
Decker et al, 2016	Cameron				0	#NUM!	#NUM!	#NUM!	#NUM!
Duff et al, 2018	Uganda				0	#NUM!	#NUM!	#NUM!	#NUM!
Gallo et al, 2011	Kenya				0	#NUM!	#NUM!	#NUM!	#NUM!
Grosso et al, 2015	Gambia				0	#NUM!	#NUM!	#NUM!	#NUM!
Josephine Aho et al, 2013	Guinea				0	#NUM!	#NUM!	#NUM!	#NUM!
Kassie et al, 2008	Ethipia				0	#NUM!	#NUM!	#NUM!	#NUM!
Kayembe et al, 2008	Congo				0	#NUM!	#NUM!	#NUM!	#NUM!
Ken Limwame et al, 2016	Malawi	2.18	1.52	2.92	0.597614	0.779325	0.41871	1.07158	0.408105
Logie et al, 2020	Jamaica				0	#NUM!	#NUM!	#NUM!	#NUM!
Minwyelet et al, 2020	Ethiopia	12.95	5.22	32.09	2.61813	2.5611	1.6525	3.46854	0.680645
Mooney et al, 2013	Ethiopia	1.96	1.81	4.73	0.863075	0.672944	0.593327	1.55393	0.495026
Nabayinda et al, 20222	Uganda				0	#NUM!	#NUM!	#NUM!	#NUM!
Pickering et al, 1993	Gambia				0	#NUM!	#NUM!	#NUM!	#NUM!
Rameto et l, 2023	Ethiopia	1.32	1.06	1.65	0.387956	0.277632	0.0582689	0.500775	0.335983
Tamene et al, 2015	Ethiopia	2.17	1.02	4.57	0.951637	0.774727	0.0198026	1.51951	0.61853
Twahirwa Rwema et al, 2019	Senegal				0	#NUM!	#NUM!	#NUM!	#NUM!
Wirtz et al, 2015	W. Africa				0	#NUM!	#NUM!	#NUM!	#NUM!
Wondmagegn et al, 2022	Ethiopia				0	#NUM!	#NUM!	#NUM!	#NUM!
Workie et al, 2019	Ethiopia				0	#NUM!	#NUM!	#NUM!	#NUM!
Yang et al, 2020	Senegal	1.05	1.01	1.1	0.151523	0.0487902	0.00995033	0.0953102	0.147565

## Sheet: Age(35-49)
Study	Country	OR	LB	UB	SE OR	LN OR	LN LB	LN UB	SE LN OR
Abelson et al, 2019	Cameron
Assemahegn et al, 2015	Ethiopia
Bukenya et al, 2013	Uganda
Chabata et al, 2017	Zimbabwe
Decker et al, 2016	Cameron
Duff et al, 2018	Uganda
Gallo et al, 2011	Kenya
Grosso et al, 2015	Gambia
Josephine Aho et al, 2013	Guinea
Kassie et al, 2008	Ethipia
Kayembe et al, 2008	Congo	1.33	1.05	1.68	0.400892	0.285179	0.0487902	0.518794	0.346264
Ken Limwame et al, 2016	Malawi				0	#NUM!	#NUM!	#NUM!	#NUM!
Logie et al, 2020	Jamaica				0	#NUM!	#NUM!	#NUM!	#NUM!
Minwyelet et al, 2020	Ethiopia				0	#NUM!	#NUM!	#NUM!	#NUM!
Mooney et al, 2013	Ethiopia	1.17	1.52	2.63	0.532131	0.157004	0.41871	0.966984	0.373986
Nabayinda et al, 20222	Uganda				0	#NUM!	#NUM!	#NUM!	#NUM!
Pickering et al, 1993	Gambia	0.35	0.17	0.74	0.381324	-1.04982	-1.77196	-0.301105	0.61255
Rameto et l, 2023	Ethiopia	1.29	1.01	1.64	0.400892	0.254642	0.00995033	0.494696	0.351653
Tamene et al, 2015	Ethiopia				0	#NUM!	#NUM!	#NUM!	#NUM!
Twahirwa Rwema et al, 2019	Senegal	0.87	0.78	0.96	0.214286	-0.139262	-0.248461	-0.040822	0.23015
Wirtz et al, 2015	W. Africa
Wondmagegn et al, 2022	Ethiopia
Workie et al, 2019	Ethiopia
Yang et al, 2020	Senegal

## Sheet: Sex duration>1Yrs
Study	Country	OR	LB	UB	SE OR	LN OR	LN LB	LN UB	SE LN OR
Abelson et al, 2019	Cameron
Assemahegn et al, 2015	Ethiopia
Bukenya et al, 2013	Uganda
Chabata et al, 2017	Zimbabwe
Decker et al, 2016	Cameron
Duff et al, 2018	Uganda
Gallo et al, 2011	Kenya
Grosso et al, 2015	Gambia
Josephine Aho et al, 2013	Guinea
Kassie et al, 2008	Ethipia
Kayembe et al, 2008	Congo	0.63	0.48	0.82	0.294508	-0.462035	-0.733969	-0.198451
Ken Limwame et al, 2016	Malawi	7.2	1.48	35.4	2.94161	1.97408	0.392042	3.56671
Logie et al, 2020	Jamaica
Minwyelet et al, 2020	Ethiopia
Mooney et al, 2013	Ethiopia
Nabayinda et al, 20222	Uganda
Pickering et al, 1993	Gambia
Rameto et l, 2023	Ethiopia
Tamene et al, 2015	Ethiopia
Twahirwa Rwema et al, 2019	Senegal
Wirtz et al, 2015	W. Africa
Wondmagegn et al, 2022	Ethiopia
Workie et al, 2019	Ethiopia
Yang et al, 2020	Senegal

## Sheet: Marital status(Married)
Study	Country	OR	LB	UB	SE OR	LN OR	LN LB	LN UB	SE LN OR
Abelson et al, 2019	Cameron
Assemahegn et al, 2015	Ethiopia
Bukenya et al, 2013	Uganda	0.36	0.18	0.73	0.374575	-1.02165	-1.7148	-0.314711	0.597633
Chabata et al, 2017	Zimbabwe				0	#NUM!	#NUM!	#NUM!	#NUM!
Decker et al, 2016	Cameron				0	#NUM!	#NUM!	#NUM!	#NUM!
Duff et al, 2018	Uganda	0.48	0.25	0.9	0.407206	-0.733969	-1.38629	-0.105361	0.571637
Gallo et al, 2011	Kenya				0	#NUM!	#NUM!	#NUM!	#NUM!
Grosso et al, 2015	Gambia				0	#NUM!	#NUM!	#NUM!	#NUM!
Josephine Aho et al, 2013	Guinea				0	#NUM!	#NUM!	#NUM!	#NUM!
Kassie et al, 2008	Ethipia				0	#NUM!	#NUM!	#NUM!	#NUM!
Kayembe et al, 2008	Congo				0	#NUM!	#NUM!	#NUM!	#NUM!
Ken Limwame et al, 2016	Malawi				0	#NUM!	#NUM!	#NUM!	#NUM!
Logie et al, 2020	Jamaica				0	#NUM!	#NUM!	#NUM!	#NUM!
Minwyelet et al, 2020	Ethiopia				0	#NUM!	#NUM!	#NUM!	#NUM!
Mooney et al, 2013	Ethiopia				0	#NUM!	#NUM!	#NUM!	#NUM!
Nabayinda et al, 20222	Uganda	1.65	1.01	2.68	0.652702	0.500775	0.00995033	0.985817	0.498944
Pickering et al, 1993	Gambia				0	#NUM!	#NUM!	#NUM!	#NUM!
Rameto et l, 2023	Ethiopia	0.64	0.43	0.94	0.360697	-0.446287	-0.84397	-0.0618754	0.44667
Tamene et al, 2015	Ethiopia				0	#NUM!	#NUM!	#NUM!	#NUM!
Twahirwa Rwema et al, 2019	Senegal	0.74	0.56	0.97	0.323407	-0.301105	-0.579818	-0.0304592	0.374356
Wirtz et al, 2015	W. Africa				0	#NUM!	#NUM!	#NUM!	#NUM!
Wondmagegn et al, 2022	Ethiopia				0	#NUM!	#NUM!	#NUM!	#NUM!
Workie et al, 2019	Ethiopia				0	#NUM!	#NUM!	#NUM!	#NUM!
Yang et al, 2020	Senegal	0.9	0.89	0.93	0.101015	-0.105361	-0.116534	-0.0725707	0.105901

## Sheet: No Knowledg _HIV
Study	Country	OR	LB	UB	SE OR	LN OR	LN LB	LN UB	SE LN OR
Abelson et al, 2019	Cameron
Assemahegn et al, 2015	Ethiopia
Bukenya et al, 2013	Uganda
Chabata et al, 2017	Zimbabwe
Decker et al, 2016	Cameron
Duff et al, 2018	Uganda
Gallo et al, 2011	Kenya
Grosso et al, 2015	Gambia
Josephine Aho et al, 2013	Guinea
Kassie et al, 2008	Ethipia
Kayembe et al, 2008	Congo
Ken Limwame et al, 2016	Malawi
Logie et al, 2020	Jamaica
Minwyelet et al, 2020	Ethiopia
Mooney et al, 2013	Ethiopia
Nabayinda et al, 20222	Uganda	1.08	1.01	1.16	0.195615	0.076961	0.00995033	0.14842	0.187947
Pickering et al, 1993	Gambia				0	#NUM!	#NUM!	#NUM!	#NUM!
Rameto et l, 2023	Ethiopia	1.39	1.15	1.68	0.367701	0.329304	0.139762	0.518794	0.310953
Tamene et al, 2015	Ethiopia
Twahirwa Rwema et al, 2019	Senegal
Wirtz et al, 2015	W. Africa
Wondmagegn et al, 2022	Ethiopia
Workie et al, 2019	Ethiopia
Yang et al, 2020	Senegal

## Sheet: Depression
Study	Country	OR	LB	UB	SE OR	LN OR	LN LB	LN UB	SE LN OR
Abelson et al, 2019	Cameron	1.8	1.3	2.6	0.575876	0.587787	0.262364	0.955511	0.420504
Assemahegn et al, 2015	Ethiopia				0	#NUM!	#NUM!	#NUM!	#NUM!
Bukenya et al, 2013	Uganda				0	#NUM!	#NUM!	#NUM!	#NUM!
Chabata et al, 2017	Zimbabwe	1.42	1.03	1.67	0.404061	0.350657	0.0295588	0.512824	0.351115
Decker et al, 2016	Cameron				0	#NUM!	#NUM!	#NUM!	#NUM!
Duff et al, 2018	Uganda				0	#NUM!	#NUM!	#NUM!	#NUM!
Gallo et al, 2011	Kenya				0	#NUM!	#NUM!	#NUM!	#NUM!
Grosso et al, 2015	Gambia				0	#NUM!	#NUM!	#NUM!	#NUM!
Josephine Aho et al, 2013	Guinea				0	#NUM!	#NUM!	#NUM!	#NUM!
Kassie et al, 2008	Ethipia				0	#NUM!	#NUM!	#NUM!	#NUM!
Kayembe et al, 2008	Congo				0	#NUM!	#NUM!	#NUM!	#NUM!
Ken Limwame et al, 2016	Malawi				0	#NUM!	#NUM!	#NUM!	#NUM!
Logie et al, 2020	Jamaica				0	#NUM!	#NUM!	#NUM!	#NUM!
Minwyelet et al, 2020	Ethiopia				0	#NUM!	#NUM!	#NUM!	#NUM!
Mooney et al, 2013	Ethiopia				0	#NUM!	#NUM!	#NUM!	#NUM!
Nabayinda et al, 20222	Uganda				0	#NUM!	#NUM!	#NUM!	#NUM!
Pickering et al, 1993	Gambia				0	#NUM!	#NUM!	#NUM!	#NUM!
Rameto et l, 2023	Ethiopia	1.43	1.13	1.82	0.419548	0.357674	0.122218	0.598837	0.348692
Tamene et al, 2015	Ethiopia
Twahirwa Rwema et al, 2019	Senegal
Wirtz et al, 2015	W. Africa
Wondmagegn et al, 2022	Ethiopia
Workie et al, 2019	Ethiopia
Yang et al, 2020	Senegal

## Sheet: Drug Use
Study	Country	OR	LB	UB	SE OR	LN OR	LN LB	LN UB	SE LN OR
Abelson et al, 2019	Cameron
Assemahegn et al, 2015	Ethiopia
Bukenya et al, 2013	Uganda
Chabata et al, 2017	Zimbabwe
Decker et al, 2016	Cameron
Duff et al, 2018	Uganda
Gallo et al, 2011	Kenya
Grosso et al, 2015	Gambia
Josephine Aho et al, 2013	Guinea
Kassie et al, 2008	Ethipia
Kayembe et al, 2008	Congo
Ken Limwame et al, 2016	Malawi
Logie et al, 2020	Jamaica
Minwyelet et al, 2020	Ethiopia	5.94	2.6	13.55	1.67134	1.78171	0.955511	2.60639	0.076518
Mooney et al, 2013	Ethiopia				0	#NUM!	#NUM!	#NUM!	#NUM!
Nabayinda et al, 20222	Uganda				0	#NUM!	#NUM!	#NUM!	#NUM!
Pickering et al, 1993	Gambia				0	#NUM!	#NUM!	#NUM!	#NUM!
Rameto et l, 2023	Ethiopia	1.43	1.14	1.79	0.407206	0.357674	0.131028	0.582216	0.0400023
Tamene et al, 2015	Ethiopia
Twahirwa Rwema et al, 2019	Senegal
Wirtz et al, 2015	W. Africa
Wondmagegn et al, 2022	Ethiopia
Workie et al, 2019	Ethiopia
Yang et al, 2020	Senegal

## Sheet: Abuse_Violence
Study	Country	OR	LB	UB	SE OR	LN OR	LN LB	LN UB	SE LN OR
Abelson et al, 2019	Cameron	1.4	1.2	1.6	0.319438	0.336472	0.182322	0.470004	0.270903
Assemahegn et al, 2015	Ethiopia				0	#NUM!	#NUM!	#NUM!	#NUM!
Bukenya et al, 2013	Uganda				0	#NUM!	#NUM!	#NUM!	#NUM!
Chabata et al, 2017	Zimbabwe	2.04	1.47	2.86	0.595476	0.71295	0.385262	1.05082	0.41205
Decker et al, 2016	Cameron	1.49	1.18	1.87	0.419548	0.398776	0.165514	0.625938	0.342717
Duff et al, 2018	Uganda	3.48	1.85	6.53	1.09265	1.24703	0.615186	1.87641	0.567221
Gallo et al, 2011	Kenya				0	#NUM!	#NUM!	#NUM!	#NUM!
Grosso et al, 2015	Gambia				0	#NUM!	#NUM!	#NUM!	#NUM!
Josephine Aho et al, 2013	Guinea				0	#NUM!	#NUM!	#NUM!	#NUM!
Kassie et al, 2008	Ethipia				0	#NUM!	#NUM!	#NUM!	#NUM!
Kayembe et al, 2008	Congo				0	#NUM!	#NUM!	#NUM!	#NUM!
Ken Limwame et al, 2016	Malawi				0	#NUM!	#NUM!	#NUM!	#NUM!
Logie et al, 2020	Jamaica				0	#NUM!	#NUM!	#NUM!	#NUM!
Minwyelet et al, 2020	Ethiopia				0	#NUM!	#NUM!	#NUM!	#NUM!
Mooney et al, 2013	Ethiopia	6.34	2.43	16.56	1.89858	1.84688	0.887891	2.80699	0.69969
Nabayinda et al, 20222	Uganda				0	#NUM!	#NUM!	#NUM!	#NUM!
Pickering et al, 1993	Gambia				0	#NUM!	#NUM!	#NUM!	#NUM!
Rameto et l, 2023	Ethiopia	1.75	1.43	2.16	0.431537	0.559616	0.357674	0.770108	0.324365
Tamene et al, 2015	Ethiopia	1.65	1.14	2.39	0.564692	0.500775	0.131028	0.871293	0.434561
Twahirwa Rwema et al, 2019	Senegal	1.4	1.02	1.92	0.479157	0.336472	0.0198026	0.652325	0.401694
Wirtz et al, 2015	W. Africa
Wondmagegn et al, 2022	Ethiopia
Workie et al, 2019	Ethiopia
Yang et al, 2020	Senegal

[truncated: 10 more sheets:  HIV risk(high), No of clien(>9),  YES Condom avalabilty, ≥ 2 non-paying sexual partner, Age first sex(<14), HIV status(+ve), knowledge on condom use, Condom negotiation(difficult) , Police harassment, New client]
